# Supplementary material for: Developing a Consensus-Based POCUS Protocol for Critically Ill Patients During Pandemics: A Modified Delphi Study
Source: Medicina (Kaunas). 2025 Jul 22;61(8):1319. doi: 10.3390/medicina61081319 (PMC12388432; doi:10.3390/medicina61081319)
Supplement: Supplementary file 1 [file medicina-61-01319-s001.zip]

Archive with 3 entries (2 files):
- STable .pdf
- __MACOSX/
- __MACOSX/._STable .docx
